# Supplementary material for: Complete Chloroplast Genome Sequences of Three Canna Species: Genome Characterization, Comparative Analyses, and Phylogenetic Relationships Within Zingiberales
Source: Curr Issues Mol Biol. 2025 Mar 25;47(4):222. doi: 10.3390/cimb47040222 (PMC12026059; doi:10.3390/cimb47040222)
Supplement: Supplementary file 1 [file cimb-47-00222-s001.zip]

Archive with 3 entries (3 files):
- FigureS1 gene map of 4 cp genomes.pdf
- TableS1rscu.stat.xlsx
- TableS2reputer.xlsx
