# Supplementary material for: Complete Chloroplast Genome Sequences of Three Canna Species: Genome Characterization, Comparative Analyses, and Phylogenetic Relationships Within Zingiberales
Source: Curr Issues Mol Biol. 2025 Mar 25;47(4):222. doi: 10.3390/cimb47040222 (PMC12026059; doi:10.3390/cimb47040222)
Supplement: Supplementary file 1 [file cimb-47-00222-s001.zip › TableS1rscu.stat.xlsx]

## Sheet: TableS1rscu.stat
Table S1 Codon preference of the 4 Canna cp genomes
AminoAcid	Symbol	Codon	No.	RSCU
*	Ter	UAA	46	1.6428
*	Ter	UAG	19	0.6786
*	Ter	UGA	19	0.6786
A	Ala	GCA	396	1.1848
A	Ala	GCC	190	0.5684
A	Ala	GCG	123	0.368
A	Ala	GCU	628	1.8788
C	Cys	UGC	86	0.5602
C	Cys	UGU	221	1.4398
D	Asp	GAC	209	0.3892
D	Asp	GAU	865	1.6108
E	Glu	GAA	1066	1.4898
E	Glu	GAG	365	0.5102
F	Phe	UUC	558	0.7436
F	Phe	UUU	943	1.2564
G	Gly	GGA	711	1.672
G	Gly	GGC	155	0.3644
G	Gly	GGG	261	0.6136
G	Gly	GGU	574	1.3496
H	His	CAC	156	0.4968
H	His	CAU	472	1.5032
I	Ile	AUA	703	0.9504
I	Ile	AUC	440	0.5949
I	Ile	AUU	1076	1.4547
K	Lys	AAA	1015	1.47
K	Lys	AAG	366	0.53
L	Leu	CUA	395	0.8688
L	Leu	CUC	196	0.4314
L	Leu	CUG	158	0.3474
L	Leu	CUU	576	1.2672
L	Leu	UUA	830	1.8264
L	Leu	UUG	572	1.2588
M	Met	AUC	1	0.0032
M	Met	AUG	617	1.9968
N	Asn	AAC	281	0.4652
N	Asn	AAU	927	1.5348
P	Pro	CCA	324	1.2088
P	Pro	CCC	203	0.7576
P	Pro	CCG	120	0.4476
P	Pro	CCU	425	1.586
Q	Gln	CAA	703	1.53
Q	Gln	CAG	216	0.47
R	Arg	AGA	479	1.8468
R	Arg	AGG	160	0.6168
R	Arg	CGA	359	1.3842
R	Arg	CGC	80	0.3084
R	Arg	CGG	126	0.486
R	Arg	CGU	352	1.3572
S	Ser	AGC	107	0.312
S	Ser	AGU	396	1.155
S	Ser	UCA	443	1.2924
S	Ser	UCC	337	0.9828
S	Ser	UCG	175	0.5106
S	Ser	UCU	599	1.7472
T	Thr	ACA	401	1.1996
T	Thr	ACC	250	0.748
T	Thr	ACG	154	0.4608
T	Thr	ACU	532	1.5916
V	Val	GUA	538	1.5284
V	Val	GUC	177	0.5028
V	Val	GUG	188	0.534
V	Val	GUU	505	1.4348
W	Trp	UGG	443	1
Y	Tyr	UAC	191	0.3902
Y	Tyr	UAU	788	1.6098
