# Supplementary material for: Complete Chloroplast Genome Sequences of Three Canna Species: Genome Characterization, Comparative Analyses, and Phylogenetic Relationships Within Zingiberales
Source: Curr Issues Mol Biol. 2025 Mar 25;47(4):222. doi: 10.3390/cimb47040222 (PMC12026059; doi:10.3390/cimb47040222)
Supplement: Supplementary file 1 [file cimb-47-00222-s001.zip › TableS2reputer.xlsx]

## Sheet: Total
Table S2 Long repeat sequences distribution in the 4 Canna species cp genomes.
Length	F	P	R	C	Total	Species
30	12	7	18	4	41	C. edulis
31	9	5	8	1	23	C. edulis
32	4	2	4	1	11	C. edulis
33	1	2	1	0	4	C. edulis
34	0	0	0	1	1	C. edulis
35	2	3	1	0	6	C. edulis
36	2	1	0	0	3	C. edulis
37	1	0	1	1	3	C. edulis
38	0	0	3	0	3	C. edulis
39	1	2	0	0	3	C. edulis
41	0	0	1	0	1	C. edulis
42	0	1	0	0	1	C. edulis
43	0	1	0	0	1	C. edulis
46	1	2	0	0	3	C. edulis
47	0	1	0	0	1	C. edulis
48	2	2	0	0	4	C. edulis
50	2	1	0	0	3	C. edulis
52	1	0	0	0	1	C. edulis
53	2	2	0	0	4	C. edulis
54	1	0	0	0	1	C. edulis
55	1	2	0	0	3	C. edulis
61	1	0	0	0	1	C. edulis
63	1	0	0	0	1	C. edulis
64	1	0	0	0	1	C. edulis
75	2	2	0	0	4	C. edulis
27278	0	1	0	0	1	C. edulis
Total	47	37	37	8	129	C. edulis
30	12	8	18	4	42	C. warscewiezii
31	10	5	6	0	21	C. warscewiezii
32	4	2	4	1	11	C. warscewiezii
33	1	2	1	0	4	C. warscewiezii
34	0	0	0	1	1	C. warscewiezii
35	2	3	1	0	6	C. warscewiezii
36	3	1	0	0	4	C. warscewiezii
37	1	0	1	1	3	C. warscewiezii
38	0	0	2	0	2	C. warscewiezii
39	1	2	1	0	4	C. warscewiezii
41	0	0	1	0	1	C. warscewiezii
42	0	1	0	0	1	C. warscewiezii
43	0	1	0	0	1	C. warscewiezii
46	1	2	0	0	3	C. warscewiezii
47	0	1	0	0	1	C. warscewiezii
48	2	2	0	0	4	C. warscewiezii
50	2	1	0	0	3	C. warscewiezii
52	1	0	0	0	1	C. warscewiezii
53	2	2	0	0	4	C. warscewiezii
54	1	0	0	0	1	C. warscewiezii
55	1	2	0	0	3	C. warscewiezii
61	1	0	0	0	1	C. warscewiezii
63	1	0	0	0	1	C. warscewiezii
64	1	0	0	0	1	C. warscewiezii
75	2	2	0	0	4	C. warscewiezii
27249	0	1	0	0	1	C. warscewiezii
Total	49	38	35	7	129	C. warscewiezii
30	12	7	12	4	35	C. generalis ‘Striata’ green
31	8	5	6	1	20	C. generalis ‘Striata’ green
32	3	1	6	1	11	C. generalis ‘Striata’ green
33	1	2	1	1	5	C. generalis ‘Striata’ green
35	2	3	1	0	6	C. generalis ‘Striata’ green
36	2	0	0	0	2	C. generalis ‘Striata’ green
37	1	0	1	1	3	C. generalis ‘Striata’ green
38	0	0	3	0	3	C. generalis ‘Striata’ green
39	1	2	0	0	3	C. generalis ‘Striata’ green
41	0	0	1	0	1	C. generalis ‘Striata’ green
42	0	1	0	0	1	C. generalis ‘Striata’ green
43	0	1	0	0	1	C. generalis ‘Striata’ green
46	1	2	0	0	3	C. generalis ‘Striata’ green
47	0	1	0	0	1	C. generalis ‘Striata’ green
48	2	2	0	0	4	C. generalis ‘Striata’ green
50	2	1	0	0	3	C. generalis ‘Striata’ green
52	1	0	0	0	1	C. generalis ‘Striata’ green
53	2	2	0	0	4	C. generalis ‘Striata’ green
54	1	0	0	0	1	C. generalis ‘Striata’ green
55	1	2	0	0	3	C. generalis ‘Striata’ green
61	1	0	0	0	1	C. generalis ‘Striata’ green
63	1	0	0	0	1	C. generalis ‘Striata’ green
64	1	0	0	0	1	C. generalis ‘Striata’ green
75	2	2	0	0	4	C. generalis ‘Striata’ green
27176	0	1	0	0	1	C. generalis ‘Striata’ green
Total	45	35	31	8	119	C. generalis ‘Striata’ green
30	12	7	12	5	36	C. generalis ‘Striata’ yellow
31	9	5	7	0	21	C. generalis ‘Striata’ yellow
32	4	2	5	1	12	C. generalis ‘Striata’ yellow
33	1	2	1	0	4	C. generalis ‘Striata’ yellow
34	0	0	0	1	1	C. generalis ‘Striata’ yellow
35	3	3	1	0	7	C. generalis ‘Striata’ yellow
36	2	1	0	0	3	C. generalis ‘Striata’ yellow
37	1	0	1	1	3	C. generalis ‘Striata’ yellow
38	0	0	3	0	3	C. generalis ‘Striata’ yellow
39	1	2	0	0	3	C. generalis ‘Striata’ yellow
41	0	0	1	0	1	C. generalis ‘Striata’ yellow
42	0	1	0	0	1	C. generalis ‘Striata’ yellow
43	0	1	0	0	1	C. generalis ‘Striata’ yellow
44	1	0	0	0	1	C. generalis ‘Striata’ yellow
46	2	2	0	0	4	C. generalis ‘Striata’ yellow
47	0	1	0	0	1	C. generalis ‘Striata’ yellow
48	2	2	0	0	4	C. generalis ‘Striata’ yellow
50	2	1	0	0	3	C. generalis ‘Striata’ yellow
53	2	2	0	0	4	C. generalis ‘Striata’ yellow
54	1	0	0	0	1	C. generalis ‘Striata’ yellow
55	1	2	0	0	3	C. generalis ‘Striata’ yellow
61	1	0	0	0	1	C. generalis ‘Striata’ yellow
63	1	0	0	0	1	C. generalis ‘Striata’ yellow
64	1	0	0	0	1	C. generalis ‘Striata’ yellow
75	2	2	0	0	4	C. generalis ‘Striata’ yellow
27184	0	1	0	0	1	C. generalis ‘Striata’ yellow
Total	49	37	31	8	125	C. generalis ‘Striata’ yellow

## Sheet: C. edulis
ID	Repeat I Start	Repeat II Start	Type	Size(bp)	Distance	E-Value	Gene	Region
1	98815	98839	F	75	-3	9.72e-30	IGS	IRb;IRb
2	98815	156816	P	75	-3	9.72e-30	IGS	IRb;IRa
3	98839	156840	P	75	-3	9.72e-30	IGS	IRb;IRa
4	156816	156840	F	75	-3	9.72e-30	IGS	IRa;IRa
5	156827	156851	F	64	-1	4.29e-27	IGS	IRa;IRa
6	9386	9463	F	63	-1	1.69e-26	IGS	LSC;LSC
7	126607	126635	F	61	-1	2.62e-25	IGS	SSC;SSC
8	98839	98863	F	55	-3	4.15e-18	IGS	IRb;IRb
9	98839	156812	P	55	-3	4.15e-18	IGS	IRb;IRa
10	98863	156836	P	55	-3	4.15e-18	IGS	IRb;IRa
11	88674	88696	F	54	-2	3.02e-19	rpl16;rpl16	LSC;LSC
12	98813	98861	F	53	-3	5.93e-17	IGS	IRb;IRb
13	98813	156816	P	53	-3	5.93e-17	IGS	IRb;IRa
14	98861	156864	P	53	-3	5.93e-17	IGS	IRb;IRa
15	156816	156864	F	53	-3	5.93e-17	IGS	IRa;IRa
16	126528	126576	F	52	-1	5.85e-20	IGS	SSC;SSC
17	16366	16416	F	50	0	6.00e-21	IGS	LSC;LSC
18	32258	32258	P	50	0	6.00e-21	IGS	LSC;LSC
19	41918	44142	F	50	-3	3.18e-15	psaB;psaA	LSC;LSC
20	96313	96358	F	48	-3	4.48e-14	IGS	IRb;IRb
21	96313	159324	P	48	-3	4.48e-14	IGS	IRb;IRa
22	96358	159369	P	48	-3	4.48e-14	IGS	IRb;IRa
23	159324	159369	F	48	-3	4.48e-14	IGS	IRa;IRa
24	126287	126287	P	47	-1	5.42e-17	IGS	SSC;SSC
25	21526	21526	P	46	-2	1.43e-14	rpoC2;rpoC2	LSC;LSC
26	122078	122078	P	46	-2	1.43e-14	IGS	SSC;SSC
27	156827	156875	F	46	-2	1.43e-14	IGS	IRa;IRa
28	80025	80025	P	43	-3	3.28e-11	IGS	LSC;LSC
29	9708	9708	P	42	-2	3.05e-12	IGS	LSC;LSC
30	9708	9708	R	41	-2	1.16e-11	IGS	LSC;LSC
31	46937	106300	F	39	-3	6.21e-09	ycf3;IGS	LSC;IRb
32	46937	149391	P	39	-3	6.21e-09	ycf3;IGS	LSC;IRa
33	133019	133019	P	39	-3	6.21e-09	IGS	SSC;SSC
34	88576	88576	R	38	-2	6.37e-10	rpl16;rpl16	LSC;LSC
35	64291	64297	R	38	-3	2.29e-08	IGS	LSC;LSC
36	88674	88679	R	38	-3	2.29e-08	rpl16;rpl16	LSC;LSC
37	136742	136757	F	37	-2	2.41e-09	ycf1;ycf1	SSC;SSC
38	9708	9714	R	37	-3	8.45e-08	IGS	LSC;LSC
39	9713	9714	C	37	-3	8.45e-08	IGS	LSC;LSC
40	9715	126846	P	36	-2	9.14e-09	IGS	LSC;SSC
41	126604	126660	F	36	-2	9.14e-09	IGS	SSC;SSC
42	3647	3680	F	36	-3	3.11e-07	trnK-UUU;trnK-UUU	LSC;LSC
43	101694	101694	P	35	-1	6.77e-10	IGS	IRb;IRb
44	101694	154001	F	35	-1	6.77e-10	IGS	IRb;IRa
45	154001	154001	P	35	-1	6.77e-10	IGS	IRa;IRa
46	41936	44160	F	35	-3	1.14e-06	psaB;psaA	LSC;LSC
47	51510	51510	P	35	-3	1.14e-06	trnL-UAA;trnL-UAA	LSC;LSC
48	88538	88538	R	35	-2	3.45e-08	rpl16;rpl16	LSC;LSC
49	9708	126848	C	34	-2	1.30e-07	IGS	LSC;SSC
50	62359	62394	F	33	0	1.03e-10	IGS	LSC;LSC
51	50195	88600	P	33	-3	1.52e-05	IGS;rpl16	LSC;LSC
52	83567	83590	P	33	-3	1.52e-05	IGS	LSC;LSC
53	88679	88701	R	33	-3	1.52e-05	rpl16;rpl16	LSC;LSC
54	136523	136544	F	32	-2	1.84e-06	ycf1;ycf1	SSC;SSC
55	9203	38813	F	32	-3	5.52e-05	trnS-GCU;trnS-UGA	LSC;LSC
56	9710	126853	P	32	-3	5.52e-05	IGS	LSC;SSC
57	9712	72883	P	32	-3	5.52e-05	IGS	LSC;LSC
58	9716	126853	F	32	-3	5.52e-05	IGS	LSC;SSC
59	90846	126256	F	32	-3	5.52e-05	IGS	LSC;SSC
60	50160	50169	R	32	-2	1.84e-06	IGS	LSC;LSC
61	72885	72890	R	32	-2	1.84e-06	IGS	LSC;LSC
62	88755	88758	R	32	-3	5.52e-05	rpl16;rpl16	LSC;LSC
63	118637	118640	R	32	-3	5.52e-05	IGS;ndhF	SSC;SSC
64	9712	72882	C	32	-3	5.52e-05	IGS	LSC;LSC
65	9207	48466	P	31	-1	1.53e-07	trnS-GCU;trnS-GGA	LSC;LSC
66	88697	88719	F	31	-1	1.53e-07	rpl16;rpl16	LSC;LSC
67	118551	118573	F	31	-1	1.53e-07	IGS	SSC;SSC
68	121910	121910	P	31	-1	1.53e-07	IGS	SSC;SSC
69	55198	55201	P	31	-2	6.90e-06	IGS	LSC;LSC
70	88593	88630	F	31	-2	6.90e-06	rpl16;rpl16	LSC;LSC
71	88675	88719	F	31	-2	6.90e-06	rpl16;rpl16	LSC;LSC
72	9708	126847	F	31	-3	2.00e-04	IGS	LSC;SSC
73	11632	39716	F	31	-3	2.00e-04	trnS-CGA;trnG-GCC	LSC;LSC
74	16639	90736	F	31	-3	2.00e-04	IGS	LSC;LSC
75	55488	88756	F	31	-3	2.00e-04	IGS;rpl16	LSC;LSC
76	64725	64725	P	31	-3	2.00e-04	IGS	LSC;LSC
77	68966	69021	P	31	-3	2.00e-04	IGS	LSC;LSC
78	98839	98887	F	31	-3	2.00e-04	IGS	IRb;IRb
79	50178	50190	R	31	-2	6.90e-06	IGS	LSC;LSC
80	72880	72880	R	31	-2	6.90e-06	IGS	LSC;LSC
81	9720	126847	R	31	-3	2.00e-04	IGS	LSC;SSC
82	9838	88568	R	31	-3	2.00e-04	IGS;rpl16	LSC;LSC
83	16621	88749	R	31	-3	2.00e-04	IGS;rpl16	LSC;LSC
84	50124	164433	R	31	-3	2.00e-04	IGS	LSC;IRa
85	64177	64184	R	31	-3	2.00e-04	IGS	LSC;LSC
86	72877	126853	R	31	-3	2.00e-04	IGS	LSC;SSC
87	50124	91266	C	31	-3	2.00e-04	IGS	LSC;IRb
88	202	236	P	30	-2	2.58e-05	IGS	LSC;LSC
89	9713	9713	P	30	-2	2.58e-05	IGS	LSC;LSC
90	9713	9715	F	30	-2	2.58e-05	IGS	LSC;LSC
91	9715	9715	P	30	-2	2.58e-05	IGS	LSC;LSC
92	18136	18980	F	30	-2	2.58e-05	IGS	LSC;LSC
93	39800	39854	P	30	-2	2.58e-05	IGS	LSC;LSC
94	123503	123503	P	30	-2	2.58e-05	ccsA;ccsA	SSC;SSC
95	136750	136765	F	30	-2	2.58e-05	ycf1;ycf1	SSC;SSC
96	156844	156892	F	30	-2	2.58e-05	IGS	IRa;IRa
97	67	82	F	30	-3	7.23e-04	IGS	LSC;LSC
98	3686	126838	F	30	-3	7.23e-04	trnK-UUU;IGS	LSC;SSC
99	16468	126710	P	30	-3	7.23e-04	IGS	LSC;SSC
100	16496	16498	P	30	-3	7.23e-04	IGS	LSC;LSC
101	41953	44177	F	30	-3	7.23e-04	psaB;psaA	LSC;LSC
102	72882	126852	F	30	-3	7.23e-04	IGS	LSC;SSC
103	87811	87830	F	30	-3	7.23e-04	rpl16;rpl16	LSC;LSC
104	88554	90739	F	30	-3	7.23e-04	rpl16;IGS	LSC;LSC
105	88607	88678	F	30	-3	7.23e-04	rpl16;rpl16	LSC;LSC
106	156868	156892	F	30	-3	7.23e-04	IGS	IRa;IRa
107	9407	9488	R	30	-2	2.58e-05	IGS	LSC;LSC
108	9407	9411	R	30	-2	2.58e-05	IGS	LSC;LSC
109	9484	9488	R	30	-2	2.58e-05	IGS	LSC;LSC
110	9484	9411	R	30	-2	2.58e-05	IGS	LSC;LSC
111	64187	64190	R	30	-2	2.58e-05	IGS	LSC;LSC
112	14	17	R	30	-3	7.23e-04	IGS	LSC;LSC
113	9534	50174	R	30	-3	7.23e-04	IGS	LSC;LSC
114	9574	9575	R	30	-3	7.23e-04	IGS	LSC;LSC
115	9623	16621	R	30	-3	7.23e-04	IGS	LSC;LSC
116	9712	9713	R	30	-3	7.23e-04	IGS	LSC;LSC
117	9715	9716	R	30	-3	7.23e-04	IGS	LSC;LSC
118	9833	88589	R	30	-3	7.23e-04	IGS;rpl16	LSC;LSC
119	9863	9864	R	30	-3	7.23e-04	IGS	LSC;LSC
120	16321	16323	R	30	-3	7.23e-04	IGS	LSC;LSC
121	33000	33004	R	30	-3	7.23e-04	IGS	LSC;LSC
122	126326	126334	R	30	-3	7.23e-04	IGS	SSC;SSC
123	126426	164401	R	30	-3	7.23e-04	IGS	SSC;IRa
124	164400	126427	R	30	-3	7.23e-04	IGS	IRa;SSC
125	9712	9715	C	30	-3	7.23e-04	IGS	LSC;LSC
126	9712	72892	C	30	-3	7.23e-04	IGS	LSC;LSC
127	9868	73037	C	30	-3	7.23e-04	IGS	LSC;LSC
128	91299	126426	C	30	-3	7.23e-04	IGS	IRb;SSC

## Sheet: C. warscewiezii
ID	Repeat I Start	Repeat II Start	Type	Size(bp)	Distance	E-Value	Gene	Region
1	98872	98896	F	75	-3	9.72e-30	IGS	IRb;IRb
2	98872	156875	P	75	-3	9.72e-30	IGS	IRb;IRa
3	98896	156899	P	75	-3	9.72e-30	IGS	IRb;IRa
4	156875	156899	F	75	-3	9.72e-30	IGS	IRa;IRa
5	156886	156910	F	64	-1	4.29e-27	IGS	IRa;IRa
6	9388	9465	F	63	-1	1.69e-26	IGS	LSC;LSC
7	126665	126693	F	61	-1	2.62e-25	IGS	SSC;SSC
8	98896	98920	F	55	-3	4.15e-18	IGS	IRb;IRb
9	98896	156871	P	55	-3	4.15e-18	IGS	IRb;IRa
10	98920	156895	P	55	-3	4.15e-18	IGS	IRb;IRa
11	88728	88750	F	54	-2	3.02e-19	rpl16;rpl16	LSC;LSC
12	98870	98918	F	53	-3	5.93e-17	IGS	IRb;IRb
13	98870	156875	P	53	-3	5.93e-17	IGS	IRb;IRa
14	98918	156923	P	53	-3	5.93e-17	IGS	IRb;IRa
15	156875	156923	F	53	-3	5.93e-17	IGS	IRa;IRa
16	126586	126634	F	52	-1	5.85e-20	IGS	SSC;SSC
17	16369	16419	F	50	0	6.00e-21	IGS	LSC;LSC
18	32262	32262	P	50	0	6.00e-21	IGS	LSC;LSC
19	41922	44146	F	50	-3	3.18e-15	psaB;psaA	LSC;LSC
20	96370	96415	F	48	-3	4.49e-14	IGS	IRb;IRb
21	96370	159383	P	48	-3	4.49e-14	IGS	IRb;IRa
22	96415	159428	P	48	-3	4.49e-14	IGS	IRb;IRa
23	159383	159428	F	48	-3	4.49e-14	IGS	IRa;IRa
24	126344	126344	P	47	-1	5.42e-17	IGS	SSC;SSC
25	21530	21530	P	46	-2	1.43e-14	rpoC2;rpoC2	LSC;LSC
26	122135	122135	P	46	-2	1.43e-14	IGS	SSC;SSC
27	156886	156934	F	46	-2	1.43e-14	IGS	IRa;IRa
28	80030	80030	P	43	-3	3.28e-11	IGS	LSC;LSC
29	9710	9710	P	42	-2	3.05e-12	IGS	LSC;LSC
30	9710	9710	R	41	-2	1.16e-11	IGS	LSC;LSC
31	46941	106357	F	39	-3	6.21e-09	ycf3;IGS	LSC;IRb
32	46941	149450	P	39	-3	6.21e-09	ycf3;IGS	LSC;IRa
33	133078	133078	P	39	-3	6.21e-09	IGS	SSC;SSC
34	88629	88629	R	39	-2	1.68e-10	rpl16;rpl16	LSC;LSC
35	64296	64302	R	38	-3	2.29e-08	IGS	LSC;LSC
36	88728	88733	R	38	-3	2.29e-08	rpl16;rpl16	LSC;LSC
37	136801	136816	F	37	-2	2.42e-09	ycf1;ycf1	SSC;SSC
38	9710	9716	R	37	-3	8.45e-08	IGS	LSC;LSC
39	9715	9716	C	37	-3	8.45e-08	IGS	LSC;LSC
40	9717	126904	P	36	-2	9.14e-09	IGS	LSC;SSC
41	126662	126718	F	36	-2	9.14e-09	IGS	SSC;SSC
42	3649	3682	F	36	-3	3.11e-07	trnK-UUU;trnK-UUU	LSC;LSC
43	88642	88679	F	36	-3	3.11e-07	rpl16;rpl16	LSC;LSC
44	101751	101751	P	35	-1	6.77e-10	IGS	IRb;IRb
45	101751	154060	F	35	-1	6.77e-10	IGS	IRb;IRa
46	154060	154060	P	35	-1	6.77e-10	IGS	IRa;IRa
47	41940	44164	F	35	-3	1.14e-06	psaB;psaA	LSC;LSC
48	51515	51515	P	35	-3	1.14e-06	trnL-UAA;trnL-UAA	LSC;LSC
49	88591	88591	R	35	-2	3.45e-08	rpl16;rpl16	LSC;LSC
50	9710	126906	C	34	-2	1.30e-07	IGS	LSC;SSC
51	62364	62399	F	33	0	1.03e-10	IGS	LSC;LSC
52	50199	88654	P	33	-3	1.52e-05	IGS;rpl16	LSC;LSC
53	83572	83595	P	33	-3	1.52e-05	IGS	LSC;LSC
54	88733	88755	R	33	-3	1.52e-05	rpl16;rpl16	LSC;LSC
55	136582	136603	F	32	-2	1.84e-06	ycf1;ycf1	SSC;SSC
56	9205	38817	F	32	-3	5.53e-05	trnS-GCU;trnS-UGA	LSC;LSC
57	9712	126911	P	32	-3	5.53e-05	IGS	LSC;SSC
58	9714	72888	P	32	-3	5.53e-05	IGS	LSC;LSC
59	9718	126911	F	32	-3	5.53e-05	IGS	LSC;SSC
60	90902	126313	F	32	-3	5.53e-05	IGS	LSC;SSC
61	50164	50173	R	32	-2	1.84e-06	IGS	LSC;LSC
62	72890	72895	R	32	-2	1.84e-06	IGS	LSC;LSC
63	88809	88812	R	32	-3	5.53e-05	rpl16;rpl16	LSC;LSC
64	118694	118697	R	32	-3	5.53e-05	IGS;ndhF	SSC;SSC
65	9714	72887	C	32	-3	5.53e-05	IGS	LSC;LSC
66	9209	48470	P	31	-1	1.53e-07	trnS-GCU;trnS-GGA	LSC;LSC
67	88751	88773	F	31	-1	1.53e-07	rpl16;rpl16	LSC;LSC
68	118608	118630	F	31	-1	1.53e-07	IGS	SSC;SSC
69	121967	121967	P	31	-1	1.53e-07	IGS	SSC;SSC
70	55203	55206	P	31	-2	6.91e-06	IGS	LSC;LSC
71	88729	88773	F	31	-2	6.91e-06	rpl16;rpl16	LSC;LSC
72	9710	126905	F	31	-3	2.00e-04	IGS	LSC;SSC
73	11635	39720	F	31	-3	2.00e-04	trnS-CGA;trnG-GCC	LSC;LSC
74	16642	90792	F	31	-3	2.00e-04	IGS	LSC;LSC
75	50670	50701	F	31	-3	2.00e-04	IGS	LSC;LSC
76	55493	88810	F	31	-3	2.00e-04	IGS;rpl16	LSC;LSC
77	64730	64730	P	31	-3	2.00e-04	IGS	LSC;LSC
78	68971	69026	P	31	-3	2.00e-04	IGS	LSC;LSC
79	88627	88637	F	31	-3	2.00e-04	rpl16;rpl16	LSC;LSC
80	98896	98944	F	31	-3	2.00e-04	IGS	IRb;IRb
81	50182	50194	R	31	-2	6.91e-06	IGS	LSC;LSC
82	72885	72885	R	31	-2	6.91e-06	IGS	LSC;LSC
83	9722	126905	R	31	-3	2.00e-04	IGS	LSC;SSC
84	16624	88803	R	31	-3	2.00e-04	IGS;rpl16	LSC;LSC
85	64182	64189	R	31	-3	2.00e-04	IGS	LSC;LSC
86	72882	126911	R	31	-3	2.00e-04	IGS	LSC;SSC
87	204	238	P	30	-2	2.58e-05	IGS	LSC;LSC
88	9715	9715	P	30	-2	2.58e-05	IGS	LSC;LSC
89	9715	9717	F	30	-2	2.58e-05	IGS	LSC;LSC
90	9717	9717	P	30	-2	2.58e-05	IGS	LSC;LSC
91	18140	18984	F	30	-2	2.58e-05	IGS	LSC;LSC
92	39804	39858	P	30	-2	2.58e-05	IGS	LSC;LSC
93	123560	123560	P	30	-2	2.58e-05	ccsA;ccsA	SSC;SSC
94	136809	136824	F	30	-2	2.58e-05	ycf1;ycf1	SSC;SSC
95	156903	156951	F	30	-2	2.58e-05	IGS	IRa;IRa
96	69	84	F	30	-3	7.24e-04	IGS	LSC;LSC
97	3688	126896	F	30	-3	7.24e-04	trnK-UUU;IGS	LSC;SSC
98	16471	126768	P	30	-3	7.24e-04	IGS	LSC;SSC
99	16499	16501	P	30	-3	7.24e-04	IGS	LSC;LSC
100	41957	44181	F	30	-3	7.24e-04	psaB;psaA	LSC;LSC
101	50652	86623	P	30	-3	7.24e-04	IGS	LSC;LSC
102	72887	126910	F	30	-3	7.24e-04	IGS	LSC;SSC
103	87864	87883	F	30	-3	7.24e-04	rpl16;rpl16	LSC;LSC
104	88607	90795	F	30	-3	7.24e-04	rpl16;IGS	LSC;LSC
105	88661	88732	F	30	-3	7.24e-04	rpl16;rpl16	LSC;LSC
106	156927	156951	F	30	-3	7.24e-04	IGS	IRa;IRa
107	9409	9490	R	30	-2	2.58e-05	IGS	LSC;LSC
108	9409	9413	R	30	-2	2.58e-05	IGS	LSC;LSC
109	9486	9490	R	30	-2	2.58e-05	IGS	LSC;LSC
110	9486	9413	R	30	-2	2.58e-05	IGS	LSC;LSC
111	64192	64195	R	30	-2	2.58e-05	IGS	LSC;LSC
112	16	19	R	30	-3	7.24e-04	IGS	LSC;LSC
113	9536	50178	R	30	-3	7.24e-04	IGS	LSC;LSC
114	9576	9577	R	30	-3	7.24e-04	IGS	LSC;LSC
115	9625	16624	R	30	-3	7.24e-04	IGS	LSC;LSC
116	9714	9715	R	30	-3	7.24e-04	IGS	LSC;LSC
117	9717	9718	R	30	-3	7.24e-04	IGS	LSC;LSC
118	9865	9866	R	30	-3	7.24e-04	IGS	LSC;LSC
119	16324	16326	R	30	-3	7.24e-04	IGS	LSC;LSC
120	33004	33008	R	30	-3	7.24e-04	IGS	LSC;LSC
121	50658	50659	R	30	-3	7.24e-04	IGS	LSC;LSC
122	88636	88641	R	30	-3	7.24e-04	rpl16;rpl16	LSC;LSC
123	126484	164460	R	30	-3	7.24e-04	IGS	SSC;IRa
124	164459	126485	R	30	-3	7.24e-04	IGS	IRa;SSC
125	9714	9717	C	30	-3	7.24e-04	IGS	LSC;LSC
126	9714	72897	C	30	-3	7.24e-04	IGS	LSC;LSC
127	9870	73042	C	30	-3	7.24e-04	IGS	LSC;LSC
128	91356	126484	C	30	-3	7.24e-04	IGS	IRb;SSC

## Sheet: C. generalis ‘Striata’ green
ID	Repeat I Start	Repeat II Start	Type	Size(bp)	Distance	E-Value	Gene	Region
1	98923	98947	F	75	-3	9.71e-30	IGS	IRb;IRb
2	98923	156866	P	75	-3	9.71e-30	IGS	IRb;IRa
3	98947	156890	P	75	-3	9.71e-30	IGS	IRb;IRa
4	156866	156890	F	75	-3	9.71e-30	IGS	IRa;IRa
5	156877	156901	F	64	-1	4.29e-27	IGS	IRa;IRa
6	9388	9465	F	63	-2	1.57e-24	IGS	LSC;LSC
7	126715	126743	F	61	-1	2.62e-25	IGS	SSC;SSC
8	98947	98971	F	55	-3	4.15e-18	IGS	IRb;IRb
9	98947	156862	P	55	-3	4.15e-18	IGS	IRb;IRa
10	98971	156886	P	55	-3	4.15e-18	IGS	IRb;IRa
11	88780	88802	F	54	-2	3.02e-19	rpl16;rpl16	LSC;LSC
12	98921	98969	F	53	-3	5.93e-17	IGS	IRb;IRb
13	98921	156866	P	53	-3	5.93e-17	IGS	IRb;IRa
14	98969	156914	P	53	-3	5.93e-17	IGS	IRb;IRa
15	156866	156914	F	53	-3	5.93e-17	IGS	IRa;IRa
16	126636	126684	F	52	-1	5.85e-20	IGS	SSC;SSC
17	16375	16425	F	50	0	6.00e-21	IGS	LSC;LSC
18	32267	32267	P	50	0	6.00e-21	IGS	LSC;LSC
19	41927	44151	F	50	-3	3.17e-15	psaB;psaA	LSC;LSC
20	96421	96466	F	48	-3	4.48e-14	IGS	IRb;IRb
21	96421	159374	P	48	-3	4.48e-14	IGS	IRb;IRa
22	96466	159419	P	48	-3	4.48e-14	IGS	IRb;IRa
23	159374	159419	F	48	-3	4.48e-14	IGS	IRa;IRa
24	126395	126395	P	47	-1	5.41e-17	IGS	SSC;SSC
25	21535	21535	P	46	-2	1.43e-14	rpoC2;rpoC2	LSC;LSC
26	122186	122186	P	46	-2	1.43e-14	IGS	SSC;SSC
27	156877	156925	F	46	-2	1.43e-14	IGS	IRa;IRa
28	80036	80036	P	43	-3	3.27e-11	IGS	LSC;LSC
29	9710	9710	P	42	-2	3.05e-12	IGS	LSC;LSC
30	9710	9710	R	41	-2	1.16e-11	IGS	LSC;LSC
31	46946	106408	F	39	-3	6.21e-09	ycf3;IGS	LSC;IRb
32	46946	149441	P	39	-3	6.21e-09	ycf3;IGS	LSC;IRa
33	133069	133069	P	39	-3	6.21e-09	IGS	SSC;SSC
34	88682	88682	R	38	-2	6.37e-10	rpl16;rpl16	LSC;LSC
35	64302	64308	R	38	-3	2.29e-08	IGS	LSC;LSC
36	88780	88785	R	38	-3	2.29e-08	rpl16;rpl16	LSC;LSC
37	136792	136807	F	37	-2	2.41e-09	ycf1;ycf1	SSC;SSC
38	9710	9716	R	37	-3	8.45e-08	IGS	LSC;LSC
39	9715	9716	C	37	-3	8.45e-08	IGS	LSC;LSC
40	126712	126768	F	36	-2	9.13e-09	IGS	SSC;SSC
41	3649	3682	F	36	-3	3.10e-07	trnK-UUU;trnK-UUU	LSC;LSC
42	101802	101802	P	35	-1	6.76e-10	IGS	IRb;IRb
43	101802	154051	F	35	-1	6.76e-10	IGS	IRb;IRa
44	154051	154051	P	35	-1	6.76e-10	IGS	IRa;IRa
45	41945	44169	F	35	-3	1.14e-06	psaB;psaA	LSC;LSC
46	51521	51521	P	35	-3	1.14e-06	trnL-UAA;trnL-UAA	LSC;LSC
47	88644	88644	R	35	-2	3.45e-08	rpl16;rpl16	LSC;LSC
48	62370	62405	F	33	0	1.03e-10	IGS	LSC;LSC
49	50204	88706	P	33	-3	1.52e-05	IGS;rpl16	LSC;LSC
50	83578	83601	P	33	-3	1.52e-05	IGS	LSC;LSC
51	88785	88807	R	33	-3	1.52e-05	rpl16;rpl16	LSC;LSC
52	126906	126907	C	33	-3	1.52e-05	IGS	SSC;SSC
53	136573	136594	F	32	-2	1.84e-06	ycf1;ycf1	SSC;SSC
54	9205	38822	F	32	-3	5.52e-05	trnS-GCU;trnS-UGA	LSC;LSC
55	9714	72894	P	32	-3	5.52e-05	IGS	LSC;LSC
56	90954	126364	F	32	-3	5.52e-05	IGS	LSC;SSC
57	9407	9490	R	32	-2	1.84e-06	IGS	LSC;LSC
58	9484	9490	R	32	-2	1.84e-06	IGS	LSC;LSC
59	50169	50178	R	32	-2	1.84e-06	IGS	LSC;LSC
60	72896	72901	R	32	-2	1.84e-06	IGS	LSC;LSC
61	88861	88864	R	32	-3	5.52e-05	rpl16;rpl16	LSC;LSC
62	118745	118748	R	32	-3	5.52e-05	IGS;ndhF	SSC;SSC
63	9714	72893	C	32	-3	5.52e-05	IGS	LSC;LSC
64	9209	48475	P	31	-1	1.53e-07	trnS-GCU;trnS-GGA	LSC;LSC
65	88803	88825	F	31	-1	1.53e-07	rpl16;rpl16	LSC;LSC
66	118659	118681	F	31	-1	1.53e-07	IGS	SSC;SSC
67	122018	122018	P	31	-1	1.53e-07	IGS	SSC;SSC
68	55209	55212	P	31	-2	6.90e-06	IGS	LSC;LSC
69	88699	88736	F	31	-2	6.90e-06	rpl16;rpl16	LSC;LSC
70	88781	88825	F	31	-2	6.90e-06	rpl16;rpl16	LSC;LSC
71	11641	39725	F	31	-3	2.00e-04	trnS-CGA;trnG-GCC	LSC;LSC
72	16648	90843	F	31	-3	2.00e-04	IGS	LSC;LSC
73	55499	88862	F	31	-3	2.00e-04	IGS;rpl16	LSC;LSC
74	64736	64736	P	31	-3	2.00e-04	IGS	LSC;LSC
75	68977	69032	P	31	-3	2.00e-04	IGS	LSC;LSC
76	98947	98995	F	31	-3	2.00e-04	IGS	IRb;IRb
77	50187	50199	R	31	-2	6.90e-06	IGS	LSC;LSC
78	72891	72891	R	31	-2	6.90e-06	IGS	LSC;LSC
79	9540	9542	R	31	-3	2.00e-04	IGS	LSC;LSC
80	9840	88674	R	31	-3	2.00e-04	IGS;rpl16	LSC;LSC
81	16630	88855	R	31	-3	2.00e-04	IGS;rpl16	LSC;LSC
82	64188	64195	R	31	-3	2.00e-04	IGS	LSC;LSC
83	50133	91374	C	31	-3	2.00e-04	IGS	LSC;LSC
84	204	238	P	30	-2	2.58e-05	IGS	LSC;LSC
85	9562	88302	F	30	-2	2.58e-05	IGS;rpl16	LSC;LSC
86	9715	9715	P	30	-2	2.58e-05	IGS	LSC;LSC
87	9715	9717	F	30	-2	2.58e-05	IGS	LSC;LSC
88	9717	9717	P	30	-2	2.58e-05	IGS	LSC;LSC
89	18145	18989	F	30	-2	2.58e-05	IGS	LSC;LSC
90	39809	39863	P	30	-2	2.58e-05	IGS	LSC;LSC
91	123611	123611	P	30	-2	2.58e-05	ccsA;ccsA	SSC;SSC
92	136800	136815	F	30	-2	2.58e-05	ycf1;ycf1	SSC;SSC
93	156894	156942	F	30	-2	2.58e-05	IGS	IRa;IRa
94	69	84	F	30	-3	7.23e-04	IGS	LSC;LSC
95	9723	10184	F	30	-3	7.23e-04	IGS	LSC;LSC
96	16477	126818	P	30	-3	7.23e-04	IGS	LSC;SSC
97	16505	16507	P	30	-3	7.23e-04	IGS	LSC;LSC
98	41962	44186	F	30	-3	7.23e-04	psaB;psaA	LSC;LSC
99	87917	87936	F	30	-3	7.23e-04	rpl16;rpl16	LSC;LSC
100	88660	90846	F	30	-3	7.23e-04	rpl16;IGS	LSC;LSC
101	88713	88784	F	30	-3	7.23e-04	rpl16;rpl16	LSC;LSC
102	156918	156942	F	30	-3	7.23e-04	IGS	IRa;IRa
103	9409	9413	R	30	-2	2.58e-05	IGS	LSC;LSC
104	64198	64201	R	30	-2	2.58e-05	IGS	LSC;LSC
105	126910	126912	R	30	-2	2.58e-05	IGS	SSC;SSC
106	16	19	R	30	-3	7.23e-04	IGS	LSC;LSC
107	9625	16630	R	30	-3	7.23e-04	IGS	LSC;LSC
108	9714	9715	R	30	-3	7.23e-04	IGS	LSC;LSC
109	9717	9718	R	30	-3	7.23e-04	IGS	LSC;LSC
110	9835	88695	R	30	-3	7.23e-04	IGS;rpl16	LSC;LSC
111	9865	9866	R	30	-3	7.23e-04	IGS	LSC;LSC
112	16330	16332	R	30	-3	7.23e-04	IGS	LSC;LSC
113	33009	33013	R	30	-3	7.23e-04	IGS	LSC;LSC
114	126434	126442	R	30	-3	7.23e-04	IGS	SSC;SSC
115	9714	9717	C	30	-3	7.23e-04	IGS	LSC;LSC
116	9714	72903	C	30	-3	7.23e-04	IGS	LSC;LSC
117	9870	73048	C	30	-3	7.23e-04	IGS	LSC;LSC
118	91407	126534	C	30	-3	7.23e-04	IGS	LSC;SSC

## Sheet: C. generalis ‘Striata’ yellow
ID	Repeat I Start	Repeat II Start	Type	Size(bp)	Distance	E-Value	Gene	Region
1	98909	98933	F	75	-3	9.72e-30	IGS	IRb;IRb
2	98909	156910	P	75	-3	9.72e-30	IGS	IRb;IRa
3	98933	156934	P	75	-3	9.72e-30	IGS	IRb;IRa
4	156910	156934	F	75	-3	9.72e-30	IGS	IRa;IRa
5	156921	156945	F	64	-1	4.29e-27	IGS	IRa;IRa
6	9388	9465	F	63	-2	1.57e-24	IGS	LSC;LSC
7	126702	126730	F	61	-1	2.62e-25	IGS	SSC;SSC
8	98933	98957	F	55	-3	4.15e-18	IGS	IRb;IRb
9	98933	156906	P	55	-3	4.15e-18	IGS	IRb;IRa
10	98957	156930	P	55	-3	4.15e-18	IGS	IRb;IRa
11	88768	88790	F	54	-2	3.02e-19	rpl16;rpl16	LSC;LSC
12	98907	98955	F	53	-3	5.93e-17	IGS	IRb;IRb
13	98907	156910	P	53	-3	5.93e-17	IGS	IRb;IRa
14	98955	156958	P	53	-3	5.93e-17	IGS	IRb;IRa
15	156910	156958	F	53	-3	5.93e-17	IGS	IRa;IRa
16	16371	16421	F	50	0	6.00e-21	IGS	LSC;LSC
17	32263	32263	P	50	0	6.00e-21	IGS	LSC;LSC
18	41923	44147	F	50	-3	3.18e-15	psaB;psaA	LSC;LSC
19	96407	96452	F	48	-3	4.48e-14	IGS	IRb;IRb
20	96407	159418	P	48	-3	4.48e-14	IGS	IRb;IRa
21	96452	159463	P	48	-3	4.48e-14	IGS	IRb;IRa
22	159418	159463	F	48	-3	4.48e-14	IGS	IRa;IRa
23	126381	126381	P	47	-1	5.42e-17	IGS	SSC;SSC
24	21531	21531	P	46	-2	1.43e-14	rpoC2;rpoC2	LSC;LSC
25	122172	122172	P	46	-2	1.43e-14	IGS	SSC;SSC
26	156921	156969	F	46	-2	1.43e-14	IGS	IRa;IRa
27	126626	126675	F	46	-3	6.30e-13	IGS	SSC;SSC
28	91388	126874	F	44	0	2.46e-17	IGS	LSC;SSC
29	80024	80024	P	43	-3	3.28e-11	IGS	LSC;LSC
30	9711	9711	P	42	-2	3.05e-12	IGS	LSC;LSC
31	9711	9711	R	41	-2	1.16e-11	IGS	LSC;LSC
32	46942	106394	F	39	-3	6.21e-09	ycf3;IGS	LSC;IRb
33	46942	149485	P	39	-3	6.21e-09	ycf3;IGS	LSC;IRa
34	133113	133113	P	39	-3	6.21e-09	IGS	SSC;SSC
35	88670	88670	R	38	-2	6.37e-10	rpl16;rpl16	LSC;LSC
36	64290	64296	R	38	-3	2.29e-08	IGS	LSC;LSC
37	88768	88773	R	38	-3	2.29e-08	rpl16;rpl16	LSC;LSC
38	136836	136851	F	37	-2	2.41e-09	ycf1;ycf1	SSC;SSC
39	9711	9717	R	37	-3	8.45e-08	IGS	LSC;LSC
40	9716	9717	C	37	-3	8.45e-08	IGS	LSC;LSC
41	9718	126940	P	36	-2	9.14e-09	IGS	LSC;SSC
42	126699	126755	F	36	-2	9.14e-09	IGS	SSC;SSC
43	3649	3682	F	36	-3	3.11e-07	trnK-UUU;trnK-UUU	LSC;LSC
44	101788	101788	P	35	-1	6.77e-10	IGS	IRb;IRb
45	101788	154095	F	35	-1	6.77e-10	IGS	IRb;IRa
46	154095	154095	P	35	-1	6.77e-10	IGS	IRa;IRa
47	9564	88292	F	35	-3	1.14e-06	IGS;rpl16	LSC;LSC
48	41941	44165	F	35	-3	1.14e-06	psaB;psaA	LSC;LSC
49	51509	51509	P	35	-3	1.14e-06	trnL-UAA;trnL-UAA	LSC;LSC
50	88632	88632	R	35	-2	3.45e-08	rpl16;rpl16	LSC;LSC
51	9711	126942	C	34	-2	1.30e-07	IGS	LSC;SSC
52	62358	62393	F	33	0	1.03e-10	IGS	LSC;LSC
53	50200	88694	P	33	-3	1.52e-05	IGS;rpl16	LSC;LSC
54	83566	83589	P	33	-3	1.52e-05	IGS	LSC;LSC
55	88773	88795	R	33	-3	1.52e-05	rpl16;rpl16	LSC;LSC
56	136617	136638	F	32	-2	1.84e-06	ycf1;ycf1	SSC;SSC
57	9205	38818	F	32	-3	5.52e-05	trnS-GCU;trnS-UGA	LSC;LSC
58	9713	126947	P	32	-3	5.52e-05	IGS	LSC;SSC
59	9715	72882	P	32	-3	5.52e-05	IGS	LSC;LSC
60	9719	126947	F	32	-3	5.52e-05	IGS	LSC;SSC
61	90940	126350	F	32	-3	5.52e-05	IGS	LSC;SSC
62	9407	9490	R	32	-2	1.84e-06	IGS	LSC;LSC
63	9484	9490	R	32	-2	1.84e-06	IGS	LSC;LSC
64	72884	72889	R	32	-2	1.84e-06	IGS	LSC;LSC
65	88849	88852	R	32	-3	5.52e-05	rpl16;rpl16	LSC;LSC
66	118731	118734	R	32	-3	5.52e-05	IGS;ndhF	SSC;SSC
67	9715	72881	C	32	-3	5.52e-05	IGS	LSC;LSC
68	9209	48471	P	31	-1	1.53e-07	trnS-GCU;trnS-GGA	LSC;LSC
69	88791	88813	F	31	-1	1.53e-07	rpl16;rpl16	LSC;LSC
70	118645	118667	F	31	-1	1.53e-07	IGS	SSC;SSC
71	122004	122004	P	31	-1	1.53e-07	IGS	SSC;SSC
72	55197	55200	P	31	-2	6.90e-06	IGS	LSC;LSC
73	88687	88724	F	31	-2	6.90e-06	rpl16;rpl16	LSC;LSC
74	88769	88813	F	31	-2	6.90e-06	rpl16;rpl16	LSC;LSC
75	9711	126941	F	31	-3	2.00e-04	IGS	LSC;SSC
76	11636	39721	F	31	-3	2.00e-04	trnS-CGA;trnG-GCC	LSC;LSC
77	16644	90830	F	31	-3	2.00e-04	IGS	LSC;LSC
78	55487	88850	F	31	-3	2.00e-04	IGS;rpl16	LSC;LSC
79	64724	64724	P	31	-3	2.00e-04	IGS	LSC;LSC
80	68965	69020	P	31	-3	2.00e-04	IGS	LSC;LSC
81	98933	98981	F	31	-3	2.00e-04	IGS	IRb;IRb
82	72879	72879	R	31	-2	6.90e-06	IGS	LSC;LSC
83	9540	9542	R	31	-3	2.00e-04	IGS	LSC;LSC
84	9723	126941	R	31	-3	2.00e-04	IGS	LSC;SSC
85	9841	88662	R	31	-3	2.00e-04	IGS;rpl16	LSC;LSC
86	16626	88843	R	31	-3	2.00e-04	IGS;rpl16	LSC;LSC
87	64176	64183	R	31	-3	2.00e-04	IGS	LSC;LSC
88	72876	126947	R	31	-3	2.00e-04	IGS	LSC;SSC
89	204	238	P	30	-2	2.58e-05	IGS	LSC;LSC
90	9716	9716	P	30	-2	2.58e-05	IGS	LSC;LSC
91	9716	9718	F	30	-2	2.58e-05	IGS	LSC;LSC
92	9718	9718	P	30	-2	2.58e-05	IGS	LSC;LSC
93	18141	18985	F	30	-2	2.58e-05	IGS	LSC;LSC
94	39805	39859	P	30	-2	2.58e-05	IGS	LSC;LSC
95	123597	123597	P	30	-2	2.58e-05	ccsA;ccsA	SSC;SSC
96	136844	136859	F	30	-2	2.58e-05	ycf1;ycf1	SSC;SSC
97	156938	156986	F	30	-2	2.58e-05	IGS	IRa;IRa
98	69	84	F	30	-3	7.23e-04	IGS	LSC;LSC
99	3688	126932	F	30	-3	7.23e-04	trnK-UUU;IGS	LSC;SSC
100	16473	126805	P	30	-3	7.23e-04	IGS	LSC;SSC
101	16501	16503	P	30	-3	7.23e-04	IGS	LSC;LSC
102	41958	44182	F	30	-3	7.23e-04	psaB;psaA	LSC;LSC
103	72881	126946	F	30	-3	7.23e-04	IGS	LSC;SSC
104	87905	87924	F	30	-3	7.23e-04	rpl16;rpl16	LSC;LSC
105	88648	90833	F	30	-3	7.23e-04	rpl16;IGS	LSC;LSC
106	88701	88772	F	30	-3	7.23e-04	rpl16;rpl16	LSC;LSC
107	156962	156986	F	30	-3	7.23e-04	IGS	IRa;IRa
108	126897	126897	R	30	0	6.60e-09	IGS	SSC;SSC
109	9409	9413	R	30	-2	2.58e-05	IGS	LSC;LSC
110	64186	64189	R	30	-2	2.58e-05	IGS	LSC;LSC
111	16	19	R	30	-3	7.23e-04	IGS	LSC;LSC
112	9626	16626	R	30	-3	7.23e-04	IGS	LSC;LSC
113	9715	9716	R	30	-3	7.23e-04	IGS	LSC;LSC
114	9718	9719	R	30	-3	7.23e-04	IGS	LSC;LSC
115	9836	88683	R	30	-3	7.23e-04	IGS;rpl16	LSC;LSC
116	9866	9867	R	30	-3	7.23e-04	IGS	LSC;LSC
117	16326	16328	R	30	-3	7.23e-04	IGS	LSC;LSC
118	33005	33009	R	30	-3	7.23e-04	IGS	LSC;LSC
119	126420	126428	R	30	-3	7.23e-04	IGS	SSC;SSC
120	9715	9718	C	30	-3	7.23e-04	IGS	LSC;LSC
121	9715	72891	C	30	-3	7.23e-04	IGS	LSC;LSC
122	9871	73036	C	30	-3	7.23e-04	IGS	LSC;LSC
123	91393	126520	C	30	-3	7.23e-04	IGS	LSC;SSC
124	126520	126879	C	30	-3	7.23e-04	IGS	SSC;SSC
